# Supplementary material for: Plasma metabolic disturbances during pregnancy and postpartum in women with depression
Source: iScience. 2022 Nov 24;25(12):105666. doi: 10.1016/j.isci.2022.105666 (PMC9732390; doi:10.1016/j.isci.2022.105666)
Supplement: Table S1. The clustering of plasma metabolic profiles, related to Figure 2B — Plasma metabolic profiles during mid-late gestation and at one month postpartum between women without postpartum depression (PPD) (EPDS ≤ 2; n = 222) and women with PPD (EPDS ≥ 9; n = 209). [file mmc2.xlsx]

## Sheet: Sheet1
		Acetoacetic acid
		3-Methylcrotonoylglycine
		Cytosine
		Histamine
		Benzoic acid
		Dimethylglycine
		Threonic acid
		Docosahexaenoic acid
		Hydroxylamine
		2-Propyl-5-hydroxy-pentanoic acid
		3-Hydroxyisovaleric acid
		Pyruvic acid
		Cholesterol
		Phenylpyruvic acid
		Glucaric acid
		3-Hydroxyisobutyric acid
		3-Hydroxybutyric acid
		2-Aminobutyric acid
		Threonine
		Nonanoic acid
		Erythrulose
		Glyoxylic acid-oxime
		Monostearin
		Glucuronic acid
		Glucono-1,5-lactone
		Galactose
		Glucose
		Mannose
		Margaric acid
		N-Butyrylglycine
		Threitol
		Xylitol
		Caproic acid
		Octanoic acid
		Azelaic acid
		Oxalic acid
		Sarcosine
		Phenylacetic acid
		Stearic acid
		3-Sulfinoalanine
		Decanoic acid
		Lauric acid
		Malonic acid
		Quinolinic acid
		N-Acetylneuraminic acid
		Sucrose
		Uracil
		2-Aminoisobutyric acid
		2-Ketobutyric acid
		1,5-Anhydro-glucitol
		Glycerol
		N-Acetylserine
		Fumaric acid
		Psicose
		Glycerol 3-phosphate
		Pantothenic acid
		Rhamnose
		Ribitol
		Inositol
		N-Acetylmannosamine
		Palmitic acid
		Triethanolamine
		Citramalic acid
		Eicosapentaenoic acid
		Histidine
		5-Oxoproline
		ParaXanthine
		Kynurenine
		Citrulline
		Sorbose
		Isovalerylglycine
		Indol-3-acetic acid
		Glutaric acid
		Tagatose
		Tryptamine
		3-Phenyllactic acid
		Glyceric acid
		Ribonic acid
		N-Acetylglutamine
		Phenylalanine
		Pyridoxine
		Asparagine
		Succinic acid
		Dihydroxyacetone
		Urea
		Dihydroxyacetone phosphate
		Glutamine
		Cystine
		Arabitol
		Hypoxanthine
		Adenine
		Aconitic acid
		Glutamic acid
		3-Methyl-2-oxovaleric acid
		Myristic acid
		2-Deoxy-glucose
		Ascorbic acid
		Glycolic acid
		2-Ketoisocaproic acid
		Dihydroorotic acid
		Lyxose
		Alanine
		Hypotaurine
		Dopa
		2-Ketoglutaric acid
		Tryptophan
		Creatinine
		Methionine sulfone
		Isocitric acid
		Phosphoric acid
		Uric acid
		2-Hydroxyglutaric acid
		4-Hydroxyproline
		5-Dehydroquinic acid
		Citric acid
		Gluconic acid
		Aspartic acid
		Cysteine
		Homocysteine
		3-Aminopropanoic acid
		Fructose
		Methionine
		N-Acetyl-Lysine
		Pyridoxal
		Hippuric acid
		2-Aminoadipic acid
		Ureidosuccinic acid
		2-Hydroxyisobutyric acid
		Acetylglycine
		Glycine
		Arginine
		Ornithine
		Glycyl-Glycine
		Serine
		Lysine
		Tyramine
		2-Hydroxyisovaleric acid
		Maleic acid
		Proline
		Glucosamine
		Methylmalonic acid
		Leucine
		Isoleucine
		Pyridoxamine
		Tyrosine
		2-Aminopimelic acid
		4-Hydroxyphenyllactic acid
		Glyceraldehyde
		Malic acid
		Mannitol
		3-Hydroxyanthranilic acid
		Valine
		Ethylmalonic acid
		Galacturonic acid
		3-Aminoglutaric acid
		Lactic acid
		Arabinose
		Xylose
		meso-Erythritol
		2-Aminoethanol
		2-Keto-isovaleric acid
		2-Hydroxybutyric acid
		Palmitoleic acid
		Linoleic acid
		Dihydrouracil
		Ribulose
		Elaidic acid
		Oleic acid
		Xanthine
		Xylulose
