# Supplementary material for: Plasma metabolic disturbances during pregnancy and postpartum in women with depression
Source: iScience. 2022 Nov 24;25(12):105666. doi: 10.1016/j.isci.2022.105666 (PMC9732390; doi:10.1016/j.isci.2022.105666)
Supplement: Table S2. Metabolic profiles after 1 month delivery, related to Figure 3A — Maternal plasma metabolic changes at 1 month postpartum between women without (EPDS ≤ 2; n = 222) and with postpartum depression (EPDS ≥ 9; n = 209). [file mmc3.xlsx]

## Sheet: t_test
Metabolite	Fold Change	t.stat	Student's t-test p.value	=-LOG10(p)	FDR
Monostearin	0.94855	-3.2137	7.93972e-05	4.10019	0.0134073
Phenylacetic acid	0.94213	-3.8901	0.000101816	3.99218	0.0170612
1,5-Anhydro-glucitol	1.1174	3.5081	0.000532547	3.27364	0.0856046
Erythrulose	0.94681	-2.9791	0.00305557	2.51491	0.400141
Dihydroxyacetone	0.92463	-3.0264	0.00402878	2.39483	0.488357
Urea	0.95721	-2.1241	0.0138105	1.85979	0.8992
2-Hydroxybutyric acid	1.1084	2.3301	0.0202662	1.69323	0.965188
Phenylalanine	0.95876	-1.7939	0.0347926	1.45851	0.996887
Glyoxylic acid-oxime	0.96746	-2.0433	0.041636	1.38053	0.998982
2-Keto-isovaleric acid	1.0619	2.0056	0.0455263	1.34174	0.999448
Glycerol	1.0734	1.9755	0.0488523	1.31112	0.999669
Hydroxylamine	0.9572	-1.4349	0.058109	1.23576	0.999927
Succinic acid	0.94732	-1.8567	0.0640417	1.19354	0.999971
Proline	0.94055	-1.7315	0.0656233	1.18294	0.999976
Histidine	0.93756	-1.9458	0.0693724	1.15881	0.999987
Docosahexaenoic acid	0.95472	-1.7761	0.0764324	1.11672	0.999996
Ribonic acid	0.93296	-1.7696	0.0775	1.1107	0.999996
2-Propyl-5-hydroxy-pentanoic acid	0.95533	-1.6869	0.0923466	1.03458	1
Xanthine	1.1128	1.6775	0.0941774	1.02605	1
Palmitoleic acid	1.1955	1.6757	0.0945162	1.02449	1
Dimethylglycine	0.96452	-1.6612	0.0974043	1.01142	1
Glutamic acid	1.0576	1.6173	0.106538	0.972496	1
N-Butyrylglycine	0.95923	-1.5901	0.112558	0.948623	1
Methionine	0.94578	-1.5818	0.114437	0.941434	1
Cystine	1.0646	1.5733	0.116392	0.934077	1
Tyrosine	0.9633	-1.4743	0.124079	0.906302	1
Eicosapentaenoic acid	0.95423	-1.6762	0.128	0.89279	1
Glycine	0.96535	-1.1036	0.128273	0.891865	1
Phenylpyruvic acid	0.9202	-1.5104	0.131672	0.880506	1
Maleic acid	0.93687	-1.5095	0.131917	0.879699	1
Octanoic acid	0.95737	-1.4722	0.141709	0.848604	1
Azelaic acid	0.79234	-1.4639	0.143965	0.841744	1
Ribitol	1.2699	1.4757	0.146995	0.832698	1
Mannose	0.98301	-1.1252	0.151689	0.819047	1
Rhamnose	1.3354	1.4485	0.154309	0.81161	1
Benzoic acid	0.97484	-1.4121	0.158632	0.799608	1
3-Phenyllactic acid	0.94108	-1.4028	0.161385	0.792137	1
Valine	0.96553	-1.4529	0.163043	0.787699	1
3-Methyl-2-oxovaleric acid	1.0293	1.3927	0.16624	0.779264	1
Pyridoxamine	0.96383	-1.3845	0.166928	0.777471	1
N-Acetylglutamine	0.95517	-1.3734	0.17034	0.768683	1
Ornithine	0.96966	-1.1845	0.173473	0.760769	1
Glutamine	1.0689	1.4349	0.175365	0.756056	1
N-Acetylserine	1.0524	1.3523	0.176976	0.752086	1
2-Ketobutyric acid	1.1154	1.345	0.179322	0.746365	1
Glucono-1,5-lactone	0.9827	-1.0584	0.181089	0.742108	1
Glucose	0.98756	-0.75829	0.187526	0.726938	1
Galactose	0.98798	-0.74624	0.187923	0.726021	1
Stearic acid	0.95605	-1.2887	0.198183	0.702933	1
Margaric acid	0.96162	-1.2719	0.204091	0.690176	1
Inositol	1.0305	1.2648	0.206624	0.684819	1
3-Aminopropanoic acid	0.94537	-1.2594	0.208561	0.680768	1
Glyceric acid	0.96506	-1.2517	0.211375	0.674947	1
Kynurenine	0.96162	-1.2508	0.211702	0.674274	1
N-Acetylmannosamine	1.028	1.2539	0.213997	0.669593	1
3-Hydroxyisovaleric acid	0.96518	-1.2347	0.2176	0.662341	1
Decanoic acid	0.96364	-1.2258	0.220965	0.655676	1
Glucuronic acid	0.9673	-1.2145	0.225236	0.647362	1
Cytosine	1.0598	1.2125	0.225979	0.645933	1
Glycerol 3-phosphate	1.0591	1.1963	0.232223	0.634095	1
Dihydroxyacetone phosphate	1.0722	1.1827	0.237591	0.62417	1
Asparagine	0.9554	-1.1775	0.23964	0.62044	1
Methylmalonic acid	0.97009	-1.1766	0.240014	0.619763	1
Acetylglycine	0.95126	-1.1741	0.241024	0.61794	1
Fumaric acid	1.0304	1.1625	0.245662	0.609661	1
Nonanoic acid	0.94578	-1.1497	0.250899	0.600501	1
Threitol	0.80608	-1.1062	0.251021	0.60029	1
Threonine	1.0177	0.62511	0.251635	0.59923	1
Leucine	0.97163	-0.99814	0.280778	0.551636	1
Glycyl-Glycine	0.96189	-1.0771	0.282038	0.549692	1
Sarcosine	0.98094	-0.86482	0.282694	0.548683	1
Glyceraldehyde	0.97449	-1.0623	0.288704	0.539548	1
Triethanolamine	1.216	1.0744	0.289426	0.538462	1
Citramalic acid	0.96815	-1.0599	0.289769	0.537949	1
Oxalic acid	0.98144	-0.8454	0.291115	0.535935	1
Xylulose	1.0391	1.0524	0.293199	0.532837	1
Dihydrouracil	1.0432	1.03	0.303582	0.517723	1
Ribulose	1.0425	0.98633	0.324529	0.488746	1
Xylitol	0.96647	-0.96587	0.334653	0.475405	1
Hypoxanthine	1.1376	0.93872	0.348402	0.45792	1
Threonic acid	0.96371	-0.92343	0.356303	0.44818	1
Histamine	1.0671	0.91945	0.358374	0.445663	1
Linoleic acid	1.061	0.88633	0.375935	0.424887	1
4-Hydroxyphenyllactic acid	0.96877	-0.87649	0.381252	0.418788	1
Fructose	0.98376	-0.85619	0.392369	0.406305	1
2-Deoxy-glucose	1.0386	0.84942	0.396121	0.402172	1
Oleic acid	1.0706	0.83813	0.402424	0.395317	1
Elaidic acid	1.0706	0.83472	0.404341	0.393252	1
Acetoacetic acid	1.1036	0.82894	0.407601	0.389765	1
2-Aminoadipic acid	0.95781	-0.7974	0.425659	0.370938	1
Lyxose	1.0299	0.68545	0.427419	0.369146	1
Pantothenic acid	1.1077	0.79151	0.429084	0.367458	1
Isoleucine	0.97303	-0.87845	0.436595	0.359921	1
Tryptamine	1.0591	0.77537	0.438551	0.35798	1
Pyruvic acid	0.97004	-0.67466	0.438923	0.357612	1
Psicose	1.0859	0.78414	0.438956	0.357579	1
Palmitic acid	1.0329	0.76392	0.445333	0.351315	1
Uracil	0.95901	-0.7519	0.452525	0.344358	1
Serine	0.97681	-0.8845	0.454596	0.342374	1
Glycolic acid	1.0114	0.74268	0.458084	0.339055	1
N-Acetyl-Lysine	0.98452	-0.74057	0.459362	0.337845	1
Arabitol	1.0984	0.67199	0.46028	0.336978	1
Aconitic acid	1.0321	0.72891	0.466453	0.331192	1
2-Aminoethanol	1.0074	0.43523	0.481016	0.317841	1
Dihydroorotic acid	1.0334	0.705	0.483251	0.315827	1
Lactic acid	1.0208	0.5883	0.511475	0.291176	1
2-Ketoisocaproic acid	1.0166	0.65679	0.513592	0.289382	1
Creatinine	1.0278	0.6412	0.521737	0.282549	1
Pyridoxine	0.98511	-0.63376	0.526575	0.27854	1
Hippuric acid	0.98773	-0.60057	0.538595	0.268738	1
3-Hydroxybutyric acid	1.0776	0.55985	0.547857	0.261333	1
Malic acid	0.97797	-0.59683	0.550935	0.2589	1
3-Aminoglutaric acid	1.0279	0.58833	0.556618	0.254443	1
Galacturonic acid	1.0151	0.56106	0.575049	0.240295	1
2-Hydroxyisobutyric acid	0.97971	-0.55854	0.576767	0.238999	1
5-Oxoproline	0.98339	-0.54488	0.58612	0.232014	1
4-Hydroxyproline	0.98076	-0.52677	0.598622	0.222847	1
3-Sulfinoalanine	1.0439	0.50968	0.610535	0.214289	1
Xylose	1.0211	0.48379	0.628782	0.2015	1
2-Hydroxyisovaleric acid	0.98354	-0.47648	0.633978	0.197926	1
Ascorbic acid	1.0109	0.47029	0.638389	0.194914	1
Arginine	0.98167	-0.4669	0.64081	0.193271	1
Ureidosuccinic acid	0.98839	-0.44091	0.659503	0.180783	1
Glucaric acid	0.98219	-0.43297	0.665255	0.177012	1
Tryptophan	1.0135	0.5526	0.680885	0.166926	1
Caproic acid	0.98919	-0.40941	0.682441	0.165935	1
Lauric acid	1.0328	0.40612	0.684859	0.164399	1
Pyridoxal	0.99105	-0.39888	0.69018	0.161038	1
Citrulline	0.98331	-0.38392	0.701232	0.154139	1
Ethylmalonic acid	1.022	0.37028	0.711358	0.147912	1
Glutaric acid	1.028	0.34847	0.727655	0.138075	1
Glucosamine	0.99183	-0.34722	0.728593	0.137515	1
2-Ketoglutaric acid	1.0106	0.34488	0.730355	0.136466	1
Myristic acid	1.0149	0.33479	0.737951	0.131973	1
2-Aminoisobutyric acid	1.0243	0.98159	0.741476	0.129903	1
Mannitol	1.0015	0.068438	0.743087	0.128961	1
Adenine	1.0167	0.31943	0.749559	0.125194	1
Cholesterol	0.94029	-0.29162	0.770715	0.113106	1
Dopa	1.0076	0.28892	0.772785	0.111942	1
Homocysteine	0.98004	-0.28838	0.773192	0.111713	1
Isovalerylglycine	1.012	0.28559	0.775328	0.110515	1
Hypotaurine	1.0132	0.28074	0.779047	0.108437	1
Cysteine	0.99144	-0.27018	0.787153	0.103941	1
Malonic acid	1.0136	0.26728	0.789385	0.102711	1
Lysine	1.0097	0.35429	0.791848	0.101358	1
Alanine	1.0223	0.84178	0.816056	0.08828	1
Gluconic acid	0.98772	-0.21846	0.827171	0.0824047	1
2-Aminobutyric acid	1.0212	0.14864	0.828838	0.0815305	1
3-Hydroxyanthranilic acid	0.99163	-0.21537	0.829581	0.081141	1
Sucrose	0.97711	-0.20924	0.836234	0.077672	1
N-Acetylneuraminic acid	0.97941	-0.18784	0.852705	0.0692011	1
Sorbose	0.9759	-0.29522	0.858955	0.0660294	1
Indol-3-acetic acid	1.0126	0.17886	0.860297	0.0653516	1
2-Hydroxyglutaric acid	0.99621	-0.1751	0.861082	0.0649553	1
Tyramine	1.008	0.29753	0.868104	0.0614281	1
meso-Erythritol	0.94906	-0.14191	0.868509	0.0612257	1
Tagatose	1.0074	0.088828	0.876458	0.0572687	1
Arabinose	1.0056	0.13154	0.895409	0.0479787	1
5-Dehydroquinic acid	0.99704	-0.13119	0.89569	0.0478423	1
3-Hydroxyisobutyric acid	1.0002	0.0027609	0.909297	0.0412942	1
ParaXanthine	0.98806	-0.095784	0.923737	0.0344519	1
2-Aminopimelic acid	0.99801	-0.08836	0.929631	0.0316892	1
Quinolinic acid	0.99513	-0.087844	0.930042	0.0314974	1
Methionine sulfone	1.0045	0.084999	0.932302	0.0304433	1
Aspartic acid	1.0032	0.081614	0.934992	0.029192	1
Phosphoric acid	0.99876	-0.080752	0.94441	0.0248393	1
Citric acid	0.9985	-0.066764	0.946801	0.0237413	1
Uric acid	0.98475	-0.61624	0.947252	0.0235346	1
3-Methylcrotonoylglycine	1.0017	0.055903	0.955445	0.0197943	1
Isocitric acid	1.001	0.038052	0.969664	0.0133786	1
