# Supplementary material for: Plasma metabolic disturbances during pregnancy and postpartum in women with depression
Source: iScience. 2022 Nov 24;25(12):105666. doi: 10.1016/j.isci.2022.105666 (PMC9732390; doi:10.1016/j.isci.2022.105666)
Supplement: Table S3. Metabolic profiles during pregnancy, related to Figure 3B — Maternal plasma metabolic changes at mid-late gestation between women without postpartum depression (PPD) (EPDS ≤ 2; n = 222) and women with PPD (EPDS ≥ 9; n = 209). [file mmc4.xlsx]

## Sheet: Supplementary Table S3
Metabolite	Fold Change	t.stat	Student's t-test p.value	=-LOG10(p)	FDR
Cytosine	0.828	-4.16	3.32e-05	4.47862	0.00563
Cysteine	1.115	3.65	0.00029	3.53723	0.0479
Uracil	0.833	-3.33	0.000934	3.02977	0.145
Erythrulose	1.053	2.93	0.00359	2.44497	0.451
Glutamic acid	1.105	2.68	0.00769	2.11394	0.722
3-Aminopropanoic acid	1.062	2.61	0.0103	1.98515	0.82
5-Oxoproline	0.925	-2.46	0.0143	1.8453	0.905
Xanthine	1.122	2.45	0.0159	1.79951	0.926
2-Keto-isovaleric acid	1.066	2.38	0.0176	1.75562	0.943
Margaric acid	1.067	2.35	0.019	1.721	0.955
2-Propyl-5-hydroxy-pentanoic acid	1.068	2.32	0.0208	1.68108	0.966
Ethylmalonic acid	1.089	2.27	0.0237	1.62564	0.978
3-Sulfinoalanine	0.839	-2.2	0.028	1.55335	0.989
Lauric acid	0.897	-2.06	0.0382	1.41811	0.998
3-Aminoglutaric acid	1.075	2	0.0458	1.33868	0.999
Mannose	1.033	2.2	0.0459	1.3383	0.999
Aspartic acid	1.067	1.99	0.0473	1.32517	0.999
Quinolinic acid	0.908	-1.96	0.0504	1.29788	1
Glucose	1.034	2.15	0.0506	1.29587	1
N-Butyrylglycine	1.045	1.95	0.0519	1.28502	1
Galactose	1.033	2.11	0.0555	1.25561	1
4-Hydroxyproline	1.084	1.91	0.0573	1.24182	1
Lactic acid	1.059	1.75	0.0578	1.23798	1
2-Aminoisobutyric acid	1.042	1.68	0.0584	1.23335	1
Glucono-1,5-lactone	1.033	2.07	0.0606	1.2177	1
Decanoic acid	0.953	-1.84	0.0666	1.17664	1
3-Methyl-2-oxovaleric acid	1.042	1.83	0.0684	1.16466	1
Threitol	1.647	1.86	0.0693	1.15916	1
Glyoxylic acid-oxime	1.026	1.8	0.0721	1.14183	1
meso-Erythritol	1.657	1.84	0.0731	1.13619	1
Xylulose	1.057	1.77	0.0771	1.11279	1
Octanoic acid	0.952	-1.75	0.0816	1.0883	1
Threonic acid	0.952	-1.7	0.0902	1.04469	1
Xylitol	1.053	1.67	0.0958	1.01881	1
2-Ketobutyric acid	1.111	1.67	0.0964	1.01579	1
2-Aminoethanol	1.025	1.62	0.106	0.972938	1
Dopa	1.042	1.61	0.109	0.962436	1
Fumaric acid	0.961	-1.56	0.12	0.919208	1
Uric acid	1.039	1.55	0.123	0.910915	1
2-Hydroxybutyric acid	1.064	1.53	0.127	0.896252	1
Glyceraldehyde	1.037	1.52	0.133	0.876587	1
3-Hydroxyisovaleric acid	1.044	1.44	0.15	0.825338	1
Pyruvic acid	1.058	1.32	0.153	0.815009	1
Monostearin	1.016	0.876	0.154	0.813323	1
N-Acetylneuraminic acid	0.687	-1.43	0.159	0.798373	1
Homocysteine	1.109	1.4	0.163	0.786994	1
Sucrose	0.692	-1.4	0.169	0.772007	1
Valine	1.032	1.38	0.172	0.763323	1
Phenylacetic acid	1.02	1.36	0.175	0.756476	1
Alanine	1.035	1.36	0.177	0.751005	1
Hypotaurine	1.067	1.33	0.186	0.731448	1
Methionine	1.041	1.32	0.188	0.725765	1
4-Hydroxyphenyllactic acid	1.052	1.31	0.192	0.717578	1
Arabinose	1.239	1.3	0.194	0.713087	1
Xylose	1.211	1.28	0.2	0.69848	1
Dimethylglycine	0.978	-1.27	0.205	0.688224	1
Cholesterol	1.254	1.26	0.21	0.678331	1
2-Hydroxyglutaric acid	1.027	1.24	0.215	0.667463	1
Pyridoxamine	1.032	1.2	0.234	0.630577	1
Glucuronic acid	1.03	1.19	0.235	0.628145	1
Aconitic acid	1.052	1.16	0.248	0.606173	1
Palmitoleic acid	1.083	1.15	0.251	0.601096	1
Oleic acid	1.068	1.12	0.262	0.5818	1
Galacturonic acid	1.029	1.12	0.263	0.580685	1
3-Phenyllactic acid	0.946	-1.11	0.266	0.575592	1
2-Aminoadipic acid	1.045	1.11	0.267	0.573306	1
Cystine	1.04	1.1	0.27	0.567901	1
Gluconic acid	1.067	1.1	0.271	0.567304	1
Elaidic acid	1.066	1.09	0.277	0.557077	1
Tryptamine	0.934	-1.08	0.278	0.555992	1
Methylmalonic acid	1.029	1.07	0.284	0.546938	1
Dihydroxyacetone phosphate	1.052	1.07	0.286	0.544352	1
Tryptophan	1.029	1.23	0.287	0.542232	1
Citrulline	0.945	-1.04	0.296	0.528382	1
Docosahexaenoic acid	1.028	1.03	0.305	0.516183	1
Malonic acid	0.952	-1.01	0.313	0.505056	1
Ribulose	1.032	0.981	0.327	0.484973	1
Lyxose	1.053	0.892	0.329	0.482783	1
2-Ketoglutaric acid	1.025	0.941	0.347	0.459144	1
Kynurenine	0.958	-0.929	0.354	0.451487	1
Tyrosine	1.024	0.928	0.354	0.451315	1
Phenylpyruvic acid	1.064	0.921	0.357	0.446849	1
Malic acid	1.034	0.876	0.382	0.418262	1
Phosphoric acid	1.008	0.529	0.401	0.397113	1
Fructose	1.019	1.05	0.405	0.392043	1
Indol-3-acetic acid	0.954	-0.82	0.408	0.388927	1
Hypoxanthine	1.126	0.822	0.411	0.385766	1
Isoleucine	1.023	0.815	0.416	0.381209	1
Urea	1.017	0.802	0.423	0.37388	1
Glutamine	1.034	0.793	0.428	0.36816	1
Isovalerylglycine	0.967	-0.769	0.442	0.354306	1
Isocitric acid	1.019	0.76	0.448	0.348951	1
2-Ketoisocaproic acid	1.02	0.753	0.452	0.345157	1
Dihydrouracil	1.033	0.749	0.454	0.342694	1
Dihydroorotic acid	1.034	0.744	0.457	0.339978	1
Linoleic acid	1.038	0.741	0.459	0.33827	1
Hydroxylamine	1.013	0.42	0.468	0.330085	1
Ornithine	1.022	0.724	0.471	0.326878	1
Dihydroxyacetone	1.019	0.692	0.492	0.30788	1
Glycolic acid	1.011	0.676	0.5	0.301383	1
Benzoic acid	0.989	-0.66	0.509	0.292882	1
Histidine	1.021	0.657	0.512	0.290991	1
5-Dehydroquinic acid	1.016	0.648	0.518	0.285966	1
Mannitol	0.999	-0.0678	0.518	0.28586	1
Myristic acid	1.019	0.634	0.526	0.278919	1
Eicosapentaenoic acid	1.018	0.633	0.527	0.278299	1
Hippuric acid	1.006	0.326	0.53	0.275766	1
Methionine sulfone	1.041	0.608	0.544	0.26477	1
2-Deoxy-glucose	1.026	0.594	0.553	0.257659	1
Creatinine	1.024	0.542	0.588	0.230541	1
N-Acetyl-Lysine	1.013	0.542	0.588	0.230302	1
Leucine	1.014	0.516	0.606	0.217334	1
Histamine	0.967	-0.504	0.615	0.211316	1
3-Hydroxyisobutyric acid	1.046	0.556	0.615	0.211201	1
ParaXanthine	0.94	-0.502	0.616	0.210351	1
Pyridoxal	1.012	0.495	0.621	0.207215	1
Ureidosuccinic acid	1.013	0.458	0.647	0.189037	1
Sarcosine	0.991	-0.436	0.663	0.178349	1
Triethanolamine	0.939	-0.422	0.673	0.172045	1
Glycine	0.99	-0.406	0.685	0.16413	1
Phenylalanine	1.008	0.398	0.691	0.160712	1
Citric acid	1.008	0.39	0.697	0.156898	1
Maleic acid	1.02	0.389	0.697	0.156456	1
Ascorbic acid	1.01	0.388	0.698	0.155934	1
Adenine	1.017	0.377	0.706	0.151184	1
Glutaric acid	0.973	-0.374	0.708	0.149737	1
Arabitol	1.085	0.38	0.719	0.143019	1
Proline	1.014	0.357	0.721	0.141808	1
Rhamnose	0.896	-0.329	0.742	0.129311	1
Psicose	0.959	-0.326	0.744	0.128161	1
Ribitol	0.929	-0.323	0.747	0.126662	1
Pantothenic acid	0.962	-0.289	0.772	0.112146	1
N-Acetylglutamine	0.991	-0.286	0.775	0.110754	1
Arginine	1.01	0.284	0.776	0.110029	1
Serine	0.993	-0.268	0.789	0.102838	1
Sorbose	0.973	-0.272	0.791	0.101918	1
Inositol	1.005	0.261	0.796	0.0993074	1
2-Aminopimelic acid	1.005	0.256	0.798	0.0981075	1
Glucosamine	1.006	0.256	0.798	0.0979759	1
Citramalic acid	1.011	0.251	0.802	0.0959675	1
Glucaric acid	1.009	0.249	0.804	0.0948259	1
Glycyl-Glycine	0.987	-0.237	0.814	0.0895515	1
3-Methylcrotonoylglycine	0.993	-0.226	0.822	0.0853431	1
Azelaic acid	0.978	-0.223	0.823	0.0844343	1
Tagatose	0.978	-0.229	0.826	0.08276	1
Caproic acid	0.993	-0.219	0.827	0.0827285	1
N-Acetylmannosamine	1.009	0.414	0.827	0.0824163	1
3-Hydroxyanthranilic acid	1.008	0.216	0.829	0.0812794	1
Acetoacetic acid	1.015	0.214	0.83	0.0807228	1
3-Hydroxybutyric acid	1.029	0.253	0.831	0.0806461	1
2-Hydroxyisobutyric acid	1.006	0.203	0.839	0.076286	1
N-Acetylserine	0.992	-0.199	0.843	0.0743755	1
Glycerol 3-phosphate	0.989	-0.178	0.859	0.0661596	1
Asparagine	1.006	0.175	0.861	0.0648519	1
Palmitic acid	0.995	-0.17	0.865	0.0628055	1
Glyceric acid	0.997	-0.15	0.881	0.0551547	1
Glycerol	1.004	0.146	0.884	0.0534283	1
Tyramine	0.997	-0.131	0.896	0.0478533	1
Ribonic acid	0.996	-0.129	0.897	0.0471799	1
2-Hydroxyisovaleric acid	1.003	0.115	0.908	0.0416951	1
Oxalic acid	1.002	0.0953	0.911	0.0403493	1
Threonine	0.993	-0.278	0.923	0.0348393	1
Lysine	0.998	-0.0755	0.94	0.0269428	1
1,5-Anhydro-glucitol	1.003	0.0624	0.95	0.022134	1
Nonanoic acid	0.997	-0.0589	0.953	0.0208725	1
2-Aminobutyric acid	1.007	0.058	0.954	0.0205598	1
Pyridoxine	1.001	0.0415	0.967	0.0146229	1
Stearic acid	1	0.0035	0.997	0.00121279	1
Succinic acid	1	-0.00144	0.999	0.000499401	1
Acetylglycine	1	-5.23e-05	1	1.81095e-05	1
