# Supplementary material for: Plasma metabolic disturbances during pregnancy and postpartum in women with depression
Source: iScience. 2022 Nov 24;25(12):105666. doi: 10.1016/j.isci.2022.105666 (PMC9732390; doi:10.1016/j.isci.2022.105666)
Supplement: Table S10. Potential biomarkers of the training dataset, related to Figure 5C — Rank on the percentage of the frequency selected in the multivariate ROC curve-based model using Monte-Carlo cross-validation based on the random forest algorithm. [file mmc5.xlsx]

## Sheet: Sheet1
No.	Metabolite	Rank Freq.	Importance	Control	PPD
1	Phenylpyruvic acid	1	3.47689	High	Low
2	Cholesterol	0.95	2.94551	High	Low
3	2-Propyl-5-hydroxy-pentanoic acid	0.95	2.42062	Low	High
4	Cytosine	0.95	1.46618	Low	High
5	Azelaic acid	0.9	2.16923	Low	High
6	3-Aminopropanoic acid	0.9	1.73473	High	Low
7	Valine	0.9	1.69127	High	Low
8	Erythrulose	0.9	1.37524	Low	High
9	Margaric acid	0.9	1.00765	Low	High
10	Hydroxylamine	0.9	0.981201	Low	High
11	Alanine	0.9	0.873726	High	Low
12	3-Sulfinoalanine	0.9	0.709619	Low	High
13	Phenylalanine	0.9	0.561433	High	Low
14	Glyoxylic acid-oxime	0.85	1.32715	High	Low
15	Monostearin	0.85	1.00237	Low	High
16	Phenylacetic acid	0.85	0.951753	High	Low
17	Fumaric acid	0.85	0.851571	Low	High
18	Glyceraldehyde	0.8	1.04345	High	Low
19	Dihydroxyacetone	0.8	0.886387	High	Low
20	Tyrosine	0.8	0.519336	High	Low
21	Uracil	0.8	0.478511	Low	High
22	N-Acetylserine	0.8	0.341564	High	Low
23	4-Hydroxyproline	0.75	0.768228	High	Low
24	Methylmalonic acid	0.75	0.534327	High	Low
25	Galactose	0.75	0.504637	Low	High
26	Quinolinic acid	0.75	0.461983	High	Low
27	Pyridoxamine	0.75	0.460517	High	Low
28	5-Oxoproline	0.75	0.448234	High	Low
29	Isoleucine	0.75	0.40164	High	Low
30	Ribonic acid	0.75	0.395253	High	Low
31	Urea	0.75	0.387224	Low	High
32	Docosahexaenoic acid	0.75	0.317627	Low	High
33	Cystine	0.75	0.31708	High	Low
34	Glucose	0.75	0.302806	High	Low
35	Galacturonic acid	0.75	0.243405	Low	High
36	Stearic acid	0.7	0.639025	High	Low
37	Dopa	0.7	0.565316	Low	High
38	Arabitol	0.7	0.565115	Low	High
39	Tryptamine	0.7	0.549453	Low	High
40	Ethylmalonic acid	0.7	0.544489	High	Low
41	2-Aminoisobutyric acid	0.7	0.347211	Low	High
42	Dimethylglycine	0.7	0.317552	Low	High
43	Citrulline	0.7	0.282225	Low	High
44	Asparagine	0.7	0.216048	High	Low
45	Ornithine	0.7	0.201159	High	Low
46	Benzoic acid	0.7	0.200819	Low	High
47	Tryptophan	0.7	0.168988	High	Low
48	Xylitol	0.7	0.133604	Low	High
49	Adenine	0.7	0.102446	Low	High
50	Glutamine	0.7	0.0820953	High	Low
51	Glycolic acid	0.7	0.044145	High	Low
52	Succinic acid	0.7	0.00711887	High	Low
53	Acetoacetic acid	0.7	-0.0618227	High	Low
54	Creatinine	0.7	-0.213381	High	Low
55	Threonine	0.65	0.491399	High	Low
56	Arabinose	0.65	0.459925	High	Low
57	2-Hydroxyisobutyric acid	0.65	0.372462	Low	High
58	Lauric acid	0.65	0.352054	Low	High
59	Ascorbic acid	0.65	0.315956	High	Low
60	Lyxose	0.65	0.315897	High	Low
61	Homocysteine	0.65	0.297521	Low	High
62	Histidine	0.65	0.252053	Low	High
63	Caproic acid	0.65	0.223734	High	Low
64	Uric acid	0.65	0.216607	Low	High
65	Palmitic acid	0.65	0.205065	Low	High
66	Tyramine	0.65	0.198642	Low	High
67	Hippuric acid	0.65	0.198319	High	Low
68	Dihydroxyacetone phosphate	0.65	0.19406	High	Low
69	Glycine	0.65	0.177997	High	Low
70	5-Dehydroquinic acid	0.65	0.148738	Low	High
71	Rhamnose	0.65	0.125709	Low	High
72	Glucono-1,5-lactone	0.65	0.0417561	High	Low
73	1,5-Anhydro-glucitol	0.65	0.0338868	High	Low
74	Eicosapentaenoic acid	0.65	0.00100626	Low	High
75	Sarcosine	0.65	-0.0519066	High	Low
76	N-Acetylneuraminic acid	0.65	-0.0956668	High	Low
77	Ureidosuccinic acid	0.65	-0.104811	Low	High
78	Acetylglycine	0.6	0.479684	High	Low
79	Xylulose	0.6	0.210484	Low	High
80	Leucine	0.6	0.152695	High	Low
81	Glycerol	0.6	0.149937	High	Low
82	2-Deoxy-glucose	0.6	0.0822841	Low	High
83	Palmitoleic acid	0.6	0.0748223	High	Low
84	Glucosamine	0.6	0.0686009	High	Low
85	Pyridoxal	0.6	0.0238767	High	Low
86	Maleic acid	0.6	-0.0234989	Low	High
87	Mannose	0.6	-0.0620718	Low	High
88	Glucuronic acid	0.6	-0.0708974	Low	High
89	3-Phenyllactic acid	0.6	-0.128222	Low	High
90	Ribitol	0.6	-0.160572	Low	High
91	Cysteine	0.55	0.300551	Low	High
92	Glycerol 3-phosphate	0.55	0.169366	High	Low
93	Citramalic acid	0.55	0.133977	High	Low
94	3-Methylcrotonoylglycine	0.55	0.0596449	Low	High
95	2-Ketoglutaric acid	0.55	0.0500608	High	Low
96	Myristic acid	0.55	-0.00376875	High	Low
97	Hypoxanthine	0.55	-0.0491364	Low	High
98	Triethanolamine	0.55	-0.0772651	Low	High
99	Isocitric acid	0.55	-0.0984016	High	Low
100	Inositol	0.55	-0.159107	High	Low
101	Lactic acid	0.55	-0.164411	Low	High
102	N-Butyrylglycine	0.55	-0.274886	High	Low
103	Indol-3-acetic acid	0.55	-0.278622	Low	High
104	Hypotaurine	0.55	-0.330671	High	Low
105	Fructose	0.5	-0.108968	Low	High
106	Isovalerylglycine	0.5	-0.119913	High	Low
107	Mannitol	0.5	-0.13708	High	Low
108	Sucrose	0.5	-0.143078	High	Low
109	Malonic acid	0.5	-0.162487	High	Low
110	Arginine	0.5	-0.164701	Low	High
111	Glucaric acid	0.5	-0.196535	High	Low
112	Aconitic acid	0.5	-0.213623	Low	High
113	Oleic acid	0.5	-0.216931	Low	High
114	Dihydrouracil	0.5	-0.232011	High	Low
115	Nonanoic acid	0.5	-0.252165	High	Low
116	Threonic acid	0.5	-0.265207	Low	High
117	Kynurenine	0.5	-0.28778	Low	High
118	2-Hydroxyisovaleric acid	0.5	-0.318932	High	Low
119	Threitol	0.5	-0.375489	High	Low
120	N-Acetylmannosamine	0.5	-0.563618	Low	High
121	Pyruvic acid	0.45	-0.140344	Low	High
122	3-Aminoglutaric acid	0.45	-0.143879	High	Low
123	Histamine	0.45	-0.184629	High	Low
124	2-Aminoadipic acid	0.45	-0.224684	High	Low
125	Serine	0.45	-0.239313	High	Low
126	3-Hydroxyisovaleric acid	0.45	-0.242242	High	Low
127	Glutamic acid	0.45	-0.244534	High	Low
128	Elaidic acid	0.45	-0.267176	High	Low
129	ParaXanthine	0.45	-0.300413	High	Low
130	Methionine sulfone	0.45	-0.329465	High	Low
131	Xanthine	0.45	-0.359693	High	Low
132	2-Hydroxybutyric acid	0.45	-0.365078	High	Low
133	Pantothenic acid	0.45	-0.365754	High	Low
134	N-Acetyl-Lysine	0.45	-0.37087	High	Low
135	meso-Erythritol	0.45	-0.387813	High	Low
136	Lysine	0.45	-0.410743	Low	High
137	3-Hydroxyisobutyric acid	0.45	-0.425692	High	Low
138	Octanoic acid	0.45	-0.50873	Low	High
139	Gluconic acid	0.45	-0.513641	High	Low
140	N-Acetylglutamine	0.45	-0.652599	High	Low
141	2-Aminopimelic acid	0.4	-0.278745	High	Low
142	Oxalic acid	0.4	-0.289868	High	Low
143	Methionine	0.4	-0.305846	Low	High
144	Malic acid	0.4	-0.338532	High	Low
145	3-Hydroxyanthranilic acid	0.4	-0.385708	Low	High
146	Pyridoxine	0.4	-0.411881	High	Low
147	Proline	0.4	-0.421807	High	Low
148	Ribulose	0.4	-0.441984	High	Low
149	3-Methyl-2-oxovaleric acid	0.4	-0.487918	Low	High
150	Glutaric acid	0.4	-0.583237	Low	High
151	2-Ketobutyric acid	0.35	-0.370322	Low	High
152	Linoleic acid	0.35	-0.380885	High	Low
153	Xylose	0.35	-0.385826	High	Low
154	2-Aminobutyric acid	0.35	-0.390127	Low	High
155	2-Aminoethanol	0.35	-0.398646	High	Low
156	3-Hydroxybutyric acid	0.35	-0.47234	High	Low
157	Glyceric acid	0.35	-0.47852	High	Low
158	2-Ketoisocaproic acid	0.35	-0.513175	High	Low
159	Tagatose	0.35	-0.618464	Low	High
160	Decanoic acid	0.35	-0.621707	Low	High
161	Dihydroorotic acid	0.3	-0.343897	High	Low
162	Psicose	0.3	-0.433774	High	Low
163	2-Hydroxyglutaric acid	0.3	-0.450172	High	Low
164	2-Keto-isovaleric acid	0.3	-0.497364	High	Low
165	Aspartic acid	0.3	-0.574994	High	Low
166	Citric acid	0.3	-0.601581	High	Low
167	Glycyl-Glycine	0.3	-0.835827	Low	High
168	Sorbose	0.25	-0.720995	High	Low
169	4-Hydroxyphenyllactic acid	0.2	-0.766486	High	Low
170	Phosphoric acid	0.1	-1.23541	High	Low
