# Supplementary material for: Plasma metabolic disturbances during pregnancy and postpartum in women with depression
Source: iScience. 2022 Nov 24;25(12):105666. doi: 10.1016/j.isci.2022.105666 (PMC9732390; doi:10.1016/j.isci.2022.105666)
Supplement: Table S11. Potential biomarkers of the test dataset, related to Figure 5C — Rank on the percentage of the frequency selected in the multivariate ROC curve-based model using Monte-Carlo cross-validation based on the random forest algorithm. [file mmc6.xlsx]

## Sheet: Sheet1
No.	Metabolite	Rank Freq.	Importance	Control	PPD
1	Cytosine	0.94	2.34426	High	Low
2	Threitol	0.94	1.55502	Low	High
3	Glucuronic acid	0.94	1.5273	High	Low
4	4-Hydroxyphenyllactic acid	0.94	1.50048	Low	High
5	Proline	0.94	1.41933	High	Low
6	Lactic acid	0.92	1.46443	High	Low
7	Erythrulose	0.92	1.08958	High	Low
8	Methionine	0.9	1.51458	High	Low
9	Aspartic acid	0.9	0.940314	High	Low
10	2-Hydroxyglutaric acid	0.88	0.960777	High	Low
11	Phenylalanine	0.84	0.943523	High	Low
12	Glutamic acid	0.84	0.386907	High	Low
13	Maleic acid	0.82	1.10834	High	Low
14	Ribulose	0.82	1.03959	High	Low
15	Lyxose	0.82	0.390867	Low	High
16	Isovalerylglycine	0.8	1.1789	High	Low
17	Citramalic acid	0.8	0.857998	Low	High
18	Isoleucine	0.8	0.503354	High	Low
19	Margaric acid	0.8	0.394035	High	Low
20	Hypotaurine	0.78	0.579004	Low	High
21	Mannose	0.78	0.487068	Low	High
22	Malonic acid	0.76	0.476789	High	Low
23	Fructose	0.74	0.336547	Low	High
24	4-Hydroxyproline	0.74	0.242597	Low	High
25	Phenylacetic acid	0.72	0.599561	Low	High
26	Pyruvic acid	0.72	0.461565	Low	High
27	Hydroxylamine	0.72	0.183335	Low	High
28	Tagatose	0.72	0.152881	High	Low
29	Hypoxanthine	0.72	0.0523024	Low	High
30	meso-Erythritol	0.7	0.578077	Low	High
31	Cholesterol	0.7	0.332304	High	Low
32	Glucose	0.7	0.169297	High	Low
33	Glutamine	0.7	0.136111	High	Low
34	3-Aminopropanoic acid	0.7	0.123125	High	Low
35	Citric acid	0.7	0.0875308	High	Low
36	3-Hydroxyisovaleric acid	0.68	0.544318	High	Low
37	3-Sulfinoalanine	0.68	0.334629	Low	High
38	Oxalic acid	0.68	0.222277	Low	High
39	Creatinine	0.68	0.216235	Low	High
40	Histidine	0.68	0.154698	Low	High
41	Sarcosine	0.68	0.114854	High	Low
42	Xylitol	0.68	0.0825127	Low	High
43	Uracil	0.68	-0.0343876	High	Low
44	Serine	0.66	0.247549	Low	High
45	Adenine	0.66	0.193372	High	Low
46	Leucine	0.66	0.109233	Low	High
47	3-Aminoglutaric acid	0.66	0.00720066	High	Low
48	Pyridoxamine	0.66	-0.00852263	Low	High
49	Dihydroorotic acid	0.66	-0.0198286	Low	High
50	Glucosamine	0.64	0.279613	High	Low
51	ParaXanthine	0.64	0.121736	High	Low
52	Ureidosuccinic acid	0.64	0.0967807	High	Low
53	2-Deoxy-glucose	0.64	0.0492321	High	Low
54	Glyoxylic acid-oxime	0.64	-0.0385963	High	Low
55	Pantothenic acid	0.64	-0.186968	High	Low
56	Galactose	0.62	0.187434	Low	High
57	Alanine	0.62	0.107946	High	Low
58	Cysteine	0.62	-0.0698225	High	Low
59	Asparagine	0.62	-0.12011	High	Low
60	Xylulose	0.62	-0.144063	Low	High
61	Tyramine	0.62	-0.146406	High	Low
62	Decanoic acid	0.62	-0.337031	Low	High
63	Isocitric acid	0.6	0.102463	High	Low
64	Glucono-1,5-lactone	0.6	0.0811096	High	Low
65	Glyceraldehyde	0.6	0.0468973	High	Low
66	2-Aminoadipic acid	0.6	0.0262293	High	Low
67	2-Ketobutyric acid	0.6	0.0155821	Low	High
68	Pyridoxine	0.6	0.00826986	Low	High
69	2-Ketoglutaric acid	0.6	-0.00442821	High	Low
70	Valine	0.6	-0.0699624	Low	High
71	Quinolinic acid	0.6	-0.0811557	Low	High
72	2-Aminoethanol	0.6	-0.107213	Low	High
73	Xanthine	0.6	-0.157815	Low	High
74	5-Oxoproline	0.6	-0.158506	High	Low
75	N-Acetylserine	0.6	-0.158632	High	Low
76	Methionine sulfone	0.6	-0.159926	Low	High
77	Sorbose	0.6	-0.241354	High	Low
78	Xylose	0.6	-0.241544	Low	High
79	3-Methylcrotonoylglycine	0.6	-0.26644	High	Low
80	Elaidic acid	0.6	-0.290106	Low	High
81	Glutaric acid	0.58	0.230172	High	Low
82	N-Butyrylglycine	0.58	0.0997292	Low	High
83	Inositol	0.58	0.0198315	Low	High
84	Glyceric acid	0.58	-0.0585067	High	Low
85	3-Hydroxyisobutyric acid	0.58	-0.182105	Low	High
86	Citrulline	0.58	-0.18604	Low	High
87	Aconitic acid	0.58	-0.225403	High	Low
88	Glycerol 3-phosphate	0.58	-0.303289	Low	High
89	Palmitoleic acid	0.56	-0.096671	High	Low
90	2-Hydroxyisobutyric acid	0.56	-0.144573	High	Low
91	Succinic acid	0.56	-0.1475	Low	High
92	Methylmalonic acid	0.56	-0.155561	Low	High
93	Fumaric acid	0.56	-0.163853	Low	High
94	Monostearin	0.56	-0.194324	High	Low
95	Acetoacetic acid	0.56	-0.271474	High	Low
96	Galacturonic acid	0.56	-0.31253	High	Low
97	Ascorbic acid	0.54	-0.12903	Low	High
98	2-Ketoisocaproic acid	0.54	-0.258765	Low	High
99	Kynurenine	0.54	-0.310483	High	Low
100	Indol-3-acetic acid	0.54	-0.370222	Low	High
101	Rhamnose	0.54	-0.370345	High	Low
102	Oleic acid	0.54	-0.392599	Low	High
103	Azelaic acid	0.54	-0.404571	High	Low
104	N-Acetylmannosamine	0.54	-0.430677	Low	High
105	Dihydroxyacetone	0.54	-0.435689	High	Low
106	Myristic acid	0.52	-0.182082	High	Low
107	Homocysteine	0.52	-0.18689	Low	High
108	Dihydrouracil	0.52	-0.22852	High	Low
109	Glucaric acid	0.52	-0.26555	High	Low
110	Hippuric acid	0.52	-0.308384	High	Low
111	2-Aminobutyric acid	0.52	-0.308806	Low	High
112	Arabitol	0.52	-0.317162	High	Low
113	Eicosapentaenoic acid	0.52	-0.341604	High	Low
114	2-Propyl-5-hydroxy-pentanoic acid	0.52	-0.35852	High	Low
115	Octanoic acid	0.52	-0.379652	Low	High
116	Ribonic acid	0.52	-0.429241	High	Low
117	Tyrosine	0.52	-0.451738	High	Low
118	Dopa	0.52	-0.501757	High	Low
119	3-Phenyllactic acid	0.5	-0.140621	High	Low
120	Dimethylglycine	0.5	-0.270399	Low	High
121	Threonine	0.5	-0.318412	High	Low
122	Lauric acid	0.5	-0.355127	High	Low
123	Docosahexaenoic acid	0.5	-0.396136	High	Low
124	Uric acid	0.5	-0.441996	High	Low
125	Linoleic acid	0.48	-0.264341	High	Low
126	N-Acetyl-Lysine	0.48	-0.286067	Low	High
127	Arabinose	0.48	-0.331166	High	Low
128	Urea	0.48	-0.351528	Low	High
129	Phosphoric acid	0.48	-0.376334	High	Low
130	2-Aminoisobutyric acid	0.48	-0.386672	High	Low
131	Malic acid	0.48	-0.418392	High	Low
132	Ethylmalonic acid	0.48	-0.428032	High	Low
133	2-Hydroxybutyric acid	0.48	-0.514664	High	Low
134	Cystine	0.48	-0.553944	Low	High
135	2-Aminopimelic acid	0.46	-0.271285	High	Low
136	3-Hydroxyanthranilic acid	0.46	-0.346203	High	Low
137	3-Methyl-2-oxovaleric acid	0.46	-0.386895	High	Low
138	2-Hydroxyisovaleric acid	0.46	-0.485972	High	Low
139	Glycerol	0.46	-0.498025	Low	High
140	Acetylglycine	0.46	-0.597159	High	Low
141	Glycolic acid	0.44	-0.320806	High	Low
142	Glycyl-Glycine	0.44	-0.349002	Low	High
143	Gluconic acid	0.44	-0.406654	High	Low
144	Histamine	0.44	-0.469454	High	Low
145	N-Acetylglutamine	0.44	-0.605478	High	Low
146	Phenylpyruvic acid	0.44	-0.623059	High	Low
147	Benzoic acid	0.42	-0.386906	High	Low
148	Threonic acid	0.42	-0.428305	High	Low
149	Triethanolamine	0.42	-0.43214	Low	High
150	Dihydroxyacetone phosphate	0.42	-0.441542	Low	High
151	Sucrose	0.42	-0.520662	High	Low
152	Psicose	0.42	-0.522446	High	Low
153	Arginine	0.42	-0.539348	High	Low
154	1,5-Anhydro-glucitol	0.42	-0.567506	High	Low
155	Ribitol	0.42	-0.568389	Low	High
156	3-Hydroxybutyric acid	0.42	-0.618142	Low	High
157	Nonanoic acid	0.42	-0.637715	Low	High
158	Palmitic acid	0.4	-0.423648	High	Low
159	Lysine	0.4	-0.492402	High	Low
160	Ornithine	0.4	-0.499643	High	Low
161	N-Acetylneuraminic acid	0.4	-0.597954	High	Low
162	Mannitol	0.4	-0.608294	High	Low
163	2-Keto-isovaleric acid	0.38	-0.572147	High	Low
164	Glycine	0.38	-0.608265	High	Low
165	Pyridoxal	0.38	-0.644945	High	Low
166	5-Dehydroquinic acid	0.36	-0.424672	High	Low
167	Caproic acid	0.36	-0.684822	High	Low
168	Stearic acid	0.36	-0.716188	High	Low
169	Tryptophan	0.34	-0.513009	High	Low
170	Tryptamine	0.34	-0.76522	Low	High
